# Supplementary material for: Heat Exposure and Multiple Sclerosis—A Regional and Temporal Analysis
Source: Int J Environ Res Public Health. 2021 Jun 2;18(11):5962. doi: 10.3390/ijerph18115962 (PMC8199586; doi:10.3390/ijerph18115962)
Supplement: Supplementary file 1 [file ijerph-18-05962-s001.zip]

Archive with 1 entries (1 files):
- ijerph-1216874-supplementary.pdf
